# Supplementary material for: Three strains isolated from Northern Germany constitute the novel genera Njordella and Rania in the family Pirellulaceae
Source: Sci Rep. 2026 Jun 4;16:17521. doi: 10.1038/s41598-026-55534-5 (PMC13241502; doi:10.1038/s41598-026-55534-5)
Supplement: Supplementary file 1 — Supplementary Material 1 [file 41598_2026_55534_MOESM1_ESM.xlsx]

## Sheet: Sheet1
Table S1. Materials and tools used during genome sequencing and assembly of the novel isolates
Strain ID	SH302	SH451	SH573
DNA Extraction	Wizard® HMW DNA Extraction Kit	Wizard® HMW DNA Extraction Kit	Wizard® HMW DNA Extraction Kit
ONT Sequencing Kit	SQK-NBD114.24	SQK-NBD114.24	SQK-NBD114.24
ONT Flow cell	FLO-MIN114	FLO-MIN114	FLO-MIN114
Bascaller	Dorado 0.3.0	Dorado 0.5.0	Dorado 0.5.0
Basecalling_model	dna_r10.4.1_e8.2_400bps_sup@v4.2.0	dna_r10.4.1_e8.2_400bps_sup@v4.3.0	dna_r10.4.1_e8.2_400bps_sup@v4.3.0
Demultiplexing	Guppy 6.5.7	Dorado 0.5.0	Dorado 0.5.0
Q10 filtering	NanoFilt 2.8.0	Dorado 0.5.0	Dorado 0.5.0
Read QC long reads	NanoPlot 1.41.0	NanoPlot 1.41.0	NanoPlot 1.41.0
Assembly	Flye 2.9.1 (--nano-hq, --min-overlap 2500)	Flye 2.9.1 (--nano-hq)	Flye 2.9.1 (--nano-hq, --min-overlap 2500)
Long-read Polishing	Medaka 1.7.2	Medaka 1.7.2*	Medaka 1.7.2
Medaka Model	r1041_e82_400bps_sup_g615	r1041_e82_400bps_sup_g615*	r1041_e82_400bps_sup_g615
Read QC short reads	FastQC 0.74	FastQC 0.74	FastQC 0.74
Mapping of short reads	BWA-MEM2 2.2.1	BWA-MEM2 2.2.1	BWA-MEM2 2.2.1
Short-read polishing	Pilon 1.20.1	Pilon 1.20.1	Pilon 1.20.1
Evaluation of completeness	BUSCO 5.4.6	BUSCO 5.5.0	BUSCO 5.5.0
Annotation for rotation	Prokka 1.14.6	Prokka 1.14.6	Prokka 1.14.6
Comment		*Since BUSCO did not improve by Medaka long-read polishing, the workflow was continued with the Flye assembly (without Medaka polishing) that was used as template for short-read mapping
